# Supplementary material for: Weibull Modeling of Controlled Drug Release from Ag-PMA Nanosystems
Source: Polymers (Basel). 2021 Aug 27;13(17):2897. doi: 10.3390/polym13172897 (PMC8434431; doi:10.3390/polym13172897)
Supplement: Supplementary file 1 [file polymers-13-02897-s001.zip]

Archive with 1 entries (1 files):
- polymers-1343454-SI.pdf
